# Supplementary material for: A plant 35S CaMV promoter induces long-term expression of luciferase in Atlantic salmon
Source: Sci Rep. 2016 Apr 26;6:25096. doi: 10.1038/srep25096 (PMC4844988; doi:10.1038/srep25096)
Supplement: Supplementary Information [file srep25096-s1.xls]

## Sheet: Sheet1
						RLU	RLU	RLU	Quench	RLU	Protein in	RLU/mg protein	RLU/mg protein	Standard	Standard	Fold increase compared to control fish		RLU/mg protein	RLU/mg protein	Fold increase compared to control fish
						pr 20 ms	pr 20 ms	per 10 sec	factor		sample (mg)			Deviation	Error			without calc.
		Sample:					Average	Average					Average:					for quenching	Average:
		Blank			Parallell	0.0009
					Parallell	0.0027
					Parallell	0.0028	0.00213333	1.06667	1	1.1	0
		Control fish	Fish 1		Parallell 1	0.0025
					Parallell 2	0.0021	0.0023	1.15	1.48	1.702	0.395	4.30886						2.91139
		Control fish	Fish 2		Parallell 1	0.0026
					Parallell 2	0.0023	0.00245	1.225	1.5	1.8375	0.431	4.26334						2.84223
		Control fish	Fish 3		Parallell 1	0.0027
					Parallell 2	0.0027	0.0027	1.35	1.44	1.944	0.34	5.71765						3.97059
		Control fish	Fish 4		Parallell 1	0.0007
					Parallell 2	0.0027	0.0017	0.85	1.33	1.1305	0.155	7.29355						5.48387
		Control fish	Fish 5		Parallell 1	0.0027
					Parallell 2	0.0021	0.0024	1.2	1.51	1.812	0.446	4.06278	5.12924	1.37755	0.61606			2.69058	3.57973
		pGL3-Basic	Fish 1		Parallell 1	0.1114
					Parallell 2	0.0953	0.10335	51.675	2.11	109.034	1.053	103.546						49.0741
		pGL3-Basic	Fish 2		Parallell 1	0.083
					Parallell 2	0.089	0.086	43	1.61	69.23	0.583	118.748						73.7564
		pGL3-Basic	Fish 3		Parallell 1	0.1191
					Parallell 2	0.1155	0.1173	58.65	1.86	109.089	0.845	129.099						69.4083
		pGL3-Basic	Fish 4		Parallell 1	0.089
					Parallell 2	0.0892	0.0891	44.55	1.62	72.171	0.591	122.117						75.3807
		pGL3-Basic	Fish 5		Parallell 1	0.0975
					Parallell 2	0.0831	0.0903	45.15	2.06	93.009	1.014	91.7249	113.047	15.1438	6.77251	22.0397		44.5266	62.4292	17.4396
		pGL3-35S	Fish 1		Parallell 1	0.516
					Parallell 2	0.5693	0.54265	271.325	2.13	577.922	1.067	541.633						254.288
		pGL3-35S	Fish 2		Parallell 1	0.6049
					Parallell 2	0.5922	0.59855	299.275	2.52	754.173	1.302	579.242						229.858
		pGL3-35S	Fish 3		Parallell 1	0.5591
					Parallell 2	0.5435	0.5513	275.65	2.28	628.482	1.17	537.164						235.598
		pGL3-35S	Fish 4		Parallell 1	0.6026
					Parallell 2	0.5831	0.59285	296.425	1.98	586.922	0.949	618.463						312.355
		pGL3-35S	Fish 5		Parallell 1	0.5435
					Parallell 2	0.6021	0.5728	286.4	2.65	758.96	1.364	556.422	566.585	33.328	14.9047	110.462		209.971	248.414	69.3946
		pGL3-SV40	Fish 1		Parallell 1	0.1666
					Parallell 2	0.164	0.1653	82.65	1.59	131.414	0.548	239.806						150.821
		pGL3-SV40	Fish 2		Parallell 1	0.1687
					Parallell 2	0.1686	0.16865	84.325	1.83	154.315	0.82	188.189						102.835
		pGL3-SV40	Fish 3		Parallell 1	0.1762
					Parallell 2	0.178	0.1771	88.55	1.86	164.703	0.845	194.915						104.793
		pGL3-SV40	Fish 4		Parallell 1	0.1855
					Parallell 2	0.1688	0.17715	88.575	1.63	144.377	0.599	241.03						147.871
		pGL3-SV40	Fish 5		Parallell 1	0.1775
					Parallell 2	0.1831	0.1803	90.15	1.61	145.142	0.573	253.301	223.448	29.687	13.2764	43.5636		157.33	132.73	37.0782
						Muscle quench curve/trendline calculated from a standard curve of control muscle samples with added recombinant luciferase (12,5 ng, 6,25 ng, 3.125 ng, 1,56 ng, ,78 ng, 0,39 ng and 0 ng)
																		T-test (no quench)	p value
		T-test (quench)	p value					Recombinant luciferase (pg)	RLU									Control fish vs. pGL3-Basic	0.000674825
								12500	1682									Control vs. pGL3-35S	0.000135718
		Control fish vs. pGL3-Basic	7.18763e-05					6250	743									Control vs pGL3-SV40	0.000408267
		Control vs. pGL3-35S	2.67617e-06					3125	398
		Control vs pGL3-SV40	7.98261e-05					1560	188
								780	95									pGL3-Basic vs pGL3-35S	0.000262237
								390	50									pGL3-Basic vs pGL3-SV40	0.0141736
		pGL3-Basic vs pGL3-35S	6.54599e-06					0	3
		pGL3-Basic vs pGL3-SV40	0.00415348					Added to control muscle homogenate										pGL3-35S vs. pGL3-SV40	0.00335068
		pGL3-35S vs. pGL3-SV40	4.88069e-05
								pg recombinant luciferase added to control muscle homogenate		390	780	1560	3125	6250	12500
								RLU		50	95	188	398	743	1682
